# Supplementary material for: Synbiotics Alleviate Hepatic Damage, Intestinal Injury and Muscular Beclin-1 Elevation in Rats after Chronic Ethanol Administration
Source: Int J Mol Sci. 2021 Nov 21;22(22):12547. doi: 10.3390/ijms222212547 (PMC8622351; doi:10.3390/ijms222212547)
Supplement: Supplementary file 1 [file ijms-22-12547-s001.zip]

Archive with 1 entries (1 files):
- ijms-1433295-supplementary.pdf
